# Supplementary material for: Ferroptosis in microglial activation: a systematic review and multidata comparison
Source: Brain Commun. 2026 Mar 30;8(2):fcag109. doi: 10.1093/braincomms/fcag109 (PMC13056721; doi:10.1093/braincomms/fcag109)
Supplement: fcag109_Supplementary_Data [file fcag109_supplementary_data.zip]

Archive with 5 entries (5 files):
- Supplementary_Figures_and_Legends.pdf
- Supplementary_Table_1.xlsx
- Supplementary_Table_1_References.pdf
- Supplementary_Table_2.xlsx
- Supplementary_Table_Headings.pdf
