# Supplementary material for: Ferroptosis in microglial activation: a systematic review and multidata comparison
Source: Brain Commun. 2026 Mar 30;8(2):fcag109. doi: 10.1093/braincomms/fcag109 (PMC13056721; doi:10.1093/braincomms/fcag109)
Supplement: fcag109_Supplementary_Data [file fcag109_supplementary_data.zip › Supplementary_Table_1.xlsx]

## Sheet: INFO
INFORMATION FOR SUPPLEMENTARY MATERIAL
Column name	Meaning
Gene name	Human gene name, as assigned in UniProt.
Aliases	Other names or IDs.
Name (UniProt)	Protein name, according to UniProt.
Protein ID (UniProt)	Protein ID, according to UniProt.
Gene name (mouse)	Mouse gene name, as assigned by g:Profiler (g:Orth)*
Link to ferroptosis	A brief and ferroptosis-relevant description of the protein/gene.
Referemce	Reference for more information about the protein/gene in regards to ferroptosis.
Included in KEGG	Present (=1) or absent (=0) in the list of entries within KEGG pathway: hsa04216 (https://www.genome.jp/dbget-bin/www_bget?pathway+hsa04216).
PubMed results [gene name] + "microglia"	Number of results when search in PubMed with the search criteria: [gene name] + "microglia". Search was performed on June 17th 2025
*In cases where human and mouse gene names differed, both nomenclatures were included in the search.

## Sheet: Ferroptosis list
Gene name (human)	Aliases	Name (UniProt)	Protein ID (UniProt)	Gene name (mouse)	Link to ferroptosis	Reference	Included in KEGG [0=No;1=Yes]	PubMed results [gene name] + "microglia"
ABCB7	ABC7	Iron-sulfur clusters transporter ABCB7, mitochondrial	O75027	Abcb7	Mitochondrial iron-sulfur (Fe-S) cluster export.	Dean M, Allikmets R. Complete characterization of the human ABC gene family. J Bioenerg Biomembr. 2001;33(6):475-479. doi:10.1023/a:1012823120935; Pearson SA, Cowan JA. Evolution of the human mitochondrial ABCB7 [2Fe-2S](GS)4 cluster exporter and the molecular mechanism of an E433K disease-causing mutation. Arch Biochem Biophys. 2021;697:108661. doi:10.1016/j.abb.2020.108661; Battaglia AM, Chiril…	0	0
ABCB8	MITOS;MABC1;MITOSUR	Mitochondrial potassium channel ATP-binding subunit	Q9NUT2	Abcb8	Plays a role in mitochondrial iron transport and mitochondrial iron-sulfur (Fe-S) cluster export.	Battaglia AM, Chirillo R, Aversa I, Sacco A, Costanzo F, Biamonte F. Ferroptosis and Cancer: Mitochondria Meet the "Iron Maiden" Cell Death. Cells. 2020;9(6):1505. Published 2020 Jun 20. doi:10.3390/cells9061505; Ichikawa Y, Bayeva M, Ghanefar M, et al. Disruption of ATP-binding cassette B8 in mice leads to cardiomyopathy through a decrease in mitochondrial iron export. Proc Natl Acad Sci U S A. …	0	0
ACSL1	FACL1;FACL2;LACS;LACS1; LACS2	Long-chain-fatty-acid--CoA ligase 1	P33121	Acsl1	Mediates ferroptotic cell death induced by conjugated linolenic acids.	Beatty A, Singh T, Tyurina YY, et al. Ferroptotic cell death triggered by conjugated linolenic acids is mediated by ACSL1. Nat Commun. 2021;12(1):2244. Published 2021 Apr 14. doi:10.1038/s41467-021-22471-y	1	4
ACSL3	ACS3;FACL3;LACS3	Fatty acid CoA ligase Acsl3	O95573	Acsl3	Regulates lipid droplet formation and ferroptosis sensitivity.	Klasson TD, LaGory EL, Zhao H, et al. ACSL3 regulates lipid droplet biogenesis and ferroptosis sensitivity in clear cell renal cell carcinoma. Cancer Metab. 2022;10(1):14. Published 2022 Oct 3. doi:10.1186/s40170-022-00290-z	1	0
ACSL4	ACS4;FACL4;LACS4	Long-chain-fatty-acid--CoA ligase 4; Acyl-CoA synthetase long chain family member 4	O60488	Acsl4	Promotes ferroptosis by incorporating PUFAs into the cell membrane.	Doll S, Proneth B, Tyurina YY, et al. ACSL4 dictates ferroptosis sensitivity by shaping cellular lipid composition. Nat Chem Biol. 2017;13(1):91-98. doi:10.1038/nchembio.2239; Ryan SK, Zelic M, Han Y, et al. Microglia ferroptosis is regulated by SEC24B and contributes to neurodegeneration. Nat Neurosci. 2023;26(1):12-26. doi:10.1038/s41593-022-01221-3	1	19
ACSL5	ACS5;FACL5	Long-chain-fatty-acid--CoA ligase 5	Q9ULC5	Acsl5	Promotes the generation of ROS and lipid peroxidation.	Ye L, Wen X, Qin J, et al. Metabolism-regulated ferroptosis in cancer progression and therapy. Cell Death Dis. 2024;15(3):196. Published 2024 Mar 8. doi:10.1038/s41419-024-06584-y	1	2
ACSL6	ACS2;FACL6;KIAA0837;LACS5	Long-chain-fatty-acid--CoA ligase 6	Q9UKU0	Acsl6	Promotes lipid peroxidation.	Lin J, Lai Y, Lu F, Wang W. Targeting ACSLs to modulate ferroptosis and cancer immunity. Trends Endocrinol Metab. Published online October 17, 2024. doi:10.1016/j.tem.2024.09.003	1	3
AIFM2	FSP1;AMID;PRG3	Ferroptosis supressor protein 1; Apoptosis-inducing factor mitochondria-associated 2	Q9BRQ8	Aifm2	Prevents lipid oxidative damage and consequently ferroptosis.	Doll S, Freitas FP, Shah R, et al. FSP1 is a glutathione-independent ferroptosis suppressor. Nature. 2019;575(7784):693-698. doi:10.1038/s41586-019-1707-0	0	0
AKR1C1	DDH;DDH1	Aldo-keto reductase family 1 member C1	Q04828	N/A	Prevents ferroptosis by converting lipid peroxides into non-toxic lipid-derived alcohols.	Tang D, Chen X, Kang R, Kroemer G. Ferroptosis: molecular mechanisms and health implications. Cell Res. 2021;31(2):107-125. doi:10.1038/s41422-020-00441-1; Huang F, Zheng Y, Li X, Luo H, Luo L. Ferroptosis-related gene AKR1C1 predicts the prognosis of non-small cell lung cancer. Cancer Cell Int. 2021;21(1):567. Published 2021 Oct 26. doi:10.1186/s12935-021-02267-2	0	0
ALDH2	ALDM	Aldehyde dehydrogenase, mitochondrial	P05091	Aldh2	Acts protective against ferroptosis by detoxifying reactive aldehydes.	Han L, Zhai W. Mechanisms and preventive measures of ALDH2 in ischemia‑reperfusion injury: Ferroptosis as a novel target (Review). Mol Med Rep. 2025;31(4):105. doi:10.3892/mmr.2025.13470	0	3
ALDH3A1	AL3A1;ALDH3	Aldehyde dehydrogenase, dimeric NADP-preferring	P30838	Aldh3a1	Target gene of antiferroptotic transcription factor NFE2L2.	Tang D, Chen X, Kang R, Kroemer G. Ferroptosis: molecular mechanisms and health implications. Cell Res. 2021;31(2):107-125. doi:10.1038/s41422-020-00441-1	0	0
ALOX15	LOG15;LOX15	Polyunsaturated fatty acid lipoxygenase ALOX15	P16050	Alox15	Promotes lipid peroxidation.	Zhang W, Huang F, Ding X, Qin J, Wang W, Luo L. Identifying ALOX15-initiated lipid peroxidation increases susceptibility to ferroptosis in asthma epithelial cells. Biochim Biophys Acta Mol Basis Dis. 2024;1870(5):167176. doi:10.1016/j.bbadis.2024.167176	1	5
ATG5	APG5L;ASP	Autophagy protein 5; Autophagy-related 5	Q9H1Y0	Atg5	Promotes ferroptosis by mediating mechanisms related to autophagy.	Lee S, Hwang N, Seok BG, Lee S, Lee SJ, Chung SW. Autophagy mediates an amplification loop during ferroptosis. Cell Death Dis. 2023;14(7):464. Published 2023 Jul 25. doi:10.1038/s41419-023-05978-8; Tang D, Chen X, Kang R, Kroemer G. Ferroptosis: molecular mechanisms and health implications. Cell Res. 2021;31(2):107-125. doi:10.1038/s41422-020-00441-1	1	68
ATG7	APG7L	Ubiquitin-like modifier-activating enzyme ATG7; Autophagy-related 7	O95352	Atg7	Promotes ferroptosis by mediating mechanisms related to autophagy.	Lee S, Hwang N, Seok BG, Lee S, Lee SJ, Chung SW. Autophagy mediates an amplification loop during ferroptosis. Cell Death Dis. 2023;14(7):464. Published 2023 Jul 25. doi:10.1038/s41419-023-05978-8; Tang D, Chen X, Kang R, Kroemer G. Ferroptosis: molecular mechanisms and health implications. Cell Res. 2021;31(2):107-125. doi:10.1038/s41422-020-00441-1	1	37
BAP1	KIAA0271	Ubiquitin carboxyl-terminal hydrolase BAP1	Q92560	Bap1	Regulates the expression of antiferroptotic SLC7A11.	Zhang Y, Koppula P, Gan B. Regulation of H2A ubiquitination and SLC7A11 expression by BAP1 and PRC1. Cell Cycle. 2019;18(8):773-783. doi:10.1080/15384101.2019.1597506	0	1
BECN1	GT197	Beclin-1	Q14457	Becn1	Promotes ferroptosis by mediating mechanisms related to autophagy.	Kang R, Zhu S, Zeh HJ, Klionsky DJ, Tang D. BECN1 is a new driver of ferroptosis. Autophagy. 2018;14(12):2173-2175. doi:10.1080/15548627.2018.1513758; Lee S, Hwang N, Seok BG, Lee S, Lee SJ, Chung SW. Autophagy mediates an amplification loop during ferroptosis. Cell Death Dis. 2023;14(7):464. Published 2023 Jul 25. doi:10.1038/s41419-023-05978-8	0	44
CAV1	CAV	Caveolin-1	Q03135	Cav1	Involved in transcellular transport (including iron transport) and in lipid homeostasis.	Ru Q, Li Y, Chen L, Wu Y, Min J, Wang F. Iron homeostasis and ferroptosis in human diseases: mechanisms and therapeutic prospects. Signal Transduct Target Ther. 2024;9(1):271. Published 2024 Oct 14. doi:10.1038/s41392-024-01969-z ; Sorets AG, Rosch JC, Duvall CL, Lippmann ES. Caveolae-Mediated Transport at the Injured Blood-Brain Barrier as an Underexplored Pathway for Central Nervous System Drug…	0	2043
CBR1	CBR;CRN;SDR21C1	Carbonyl reductase 1	P16152	Cbr1	Acts protective against oxidative stress.	Zhou L, Yang C, Zhong W, et al. Chrysin induces autophagy-dependent ferroptosis to increase chemosensitivity to gemcitabine by targeting CBR1 in pancreatic cancer cells. Biochem Pharmacol. 2021;193:114813. doi:10.1016/j.bcp.2021.114813	0	3
CISD1	MitoNEET;C10orf70;ZCD1;MDS029	CDGSH iron-sulfur domain-containing protein 1	Q9NZ45	Cisd1	Inhibits ferroptosis by protection against mitochondrial lipid peroxidation.	Yuan H, Li X, Zhang X, Kang R, Tang D. CISD1 inhibits ferroptosis by protection against mitochondrial lipid peroxidation. Biochem Biophys Res Commun. 2016;478(2):838-844. doi:10.1016/j.bbrc.2016.08.034	0	0
CISD2	Miner1;CDGSH2;ERIS;ZCD2	CDGSH iron-sulfur domain-containing protein 2	Q8N5K1	Cisd2	Inhibits ferroptosis by regulating NFE2L2 and KEAP1.	Li Y, Xu B, Ren X, et al. Inhibition of CISD2 promotes ferroptosis through ferritinophagy-mediated ferritin turnover and regulation of p62-Keap1-NRF2 pathway [published correction appears in Cell Mol Biol Lett. 2023 Aug 24;28(1):69. doi: 10.1186/s11658-023-00478-1]. Cell Mol Biol Lett. 2022;27(1):81. Published 2022 Sep 30. doi:10.1186/s11658-022-00383-z	0	1
CP	CERU	Ceruloplasmin	P00450	Cp	Exerts ferroxidase activity by oxidizing Fe2+ to Fe3+ without releasing radical oxygen species. CP is involved in iron transport across the cell membrane.	Tang D, Chen X, Kang R, Kroemer G. Ferroptosis: molecular mechanisms and health implications. Cell Res. 2021;31(2):107-125. doi:10.1038/s41422-020-00441-1	1	356
CXCL8	IL8	Interleukin-8	P10145	N/A	Acts protective against ferroptosis.	Ji HZ, Chen L, Ren M, et al. CXCL8 Promotes Endothelial-to-Mesenchymal Transition of Endothelial Cells and Protects Cells from Erastin-Induced Ferroptosis via CXCR2-Mediated Activation of the NF-κB Signaling Pathway. Pharmaceuticals (Basel). 2023;16(9):1210. Published 2023 Aug 25. doi:10.3390/ph16091210; Ryan SK, Zelic M, Han Y, et al. Microglia ferroptosis is regulated by SEC24B and contributes …	0	53
CYBB	NOX2	Cytochrome b-245 heavy chain	P04839	Cybb	Part pf NOX family, involved in the production of ROS.	Tang D, Chen X, Kang R, Kroemer G. Ferroptosis: molecular mechanisms and health implications. Cell Res. 2021;31(2):107-125. doi:10.1038/s41422-020-00441-1	1	146
DLD	GCSL;LAD;PHE3	Dihydrolipoyl dehydrogenase, mitochondrial	P09622	Dld	Regulates ferroptosis via mechanisms involving cystine.	Shin D, Lee J, You JH, Kim D, Roh JL. Dihydrolipoamide dehydrogenase regulates cystine deprivation-induced ferroptosis in head and neck cancer. Redox Biol. 2020;30:101418. doi:10.1016/j.redox.2019.101418	0	2
DUOX1	DUOX;LNOX1;THOX1	Dual oxidase 1	Q9NRD9	Duox1	Part pf NOX family, involved in the production of ROS.	Tang D, Chen X, Kang R, Kroemer G. Ferroptosis: molecular mechanisms and health implications. Cell Res. 2021;31(2):107-125. doi:10.1038/s41422-020-00441-1	0	8
DUOX2	LNOX2;THOX2	Dual oxidase 2	Q9NRD8	Duox2	Part pf NOX family, involved in the production of ROS.	Tang D, Chen X, Kang R, Kroemer G. Ferroptosis: molecular mechanisms and health implications. Cell Res. 2021;31(2):107-125. doi:10.1038/s41422-020-00441-1	0	8
EPAS1	BHLHE73;HIF2A;MOP2;PASD2	Endothelial PAS domain-containing protein 1	Q99814	Epas1	Induces a ferroptosis-susceptible cell state by enriching certain lipids.	Zou Y, Palte MJ, Deik AA, et al. A GPX4-dependent cancer cell state underlies the clear-cell morphology and confers sensitivity to ferroptosis. Nat Commun. 2019;10(1):1617. Published 2019 Apr 8. doi:10.1038/s41467-019-09277-9	0	7
FBXL1	SKP2	S-phase kinase-associated protein 2	Q13309	N/A	Mediates ferroptosis via mechanisms related to lipid peroxidation.	Yang WH, Lin CC, Wu J, et al. The Hippo Pathway Effector YAP Promotes Ferroptosis via the E3 Ligase SKP2. Mol Cancer Res. 2021;19(6):1005-1014. doi:10.1158/1541-7786.MCR-20-0534	0	0
FDFT1	FDFT	Squalene synthase	P37268	Fdft1	Induced ferroptosis via its pro-ferroptotic actions in the mevalonate pathway.	Lee JY, Kim WK, Bae KH, Lee SC, Lee EW. Lipid Metabolism and Ferroptosis. Biology (Basel). 2021;10(3):184. Published 2021 Mar 2. doi:10.3390/biology10030184	0	216
FECH	HEMH	Ferrochelatase, mitochondrial	P22830	Fech	Target gene of antiferroptotic transcription factor NFE2L2.	Tang D, Chen X, Kang R, Kroemer G. Ferroptosis: molecular mechanisms and health implications. Cell Res. 2021;31(2):107-125. doi:10.1038/s41422-020-00441-1	0	0
FRRS1	SDFR2;SDR2	Ferric-chelate reductase 1	Q6ZNA5	Frrs1	Acts protective against ferroptosis by promiting GPX4 expression and supressing ACSL4 levels.	Liang P, Xie W, Wang X, et al. Ischemia-inhibited ferric chelate reductase 1 improves ferroptosis-mediated intestinal ischemia injury via Hippo signaling. Int Immunopharmacol. 2024;132:111900. doi:10.1016/j.intimp.2024.111900	0	0
FTH1	FRIH;FTH;FTHL6;PIG15	Ferritin heavy chain 1	P02794	Fth1	Part of ferritin, which stores iron and prevents fenton reaction by converting toxic Fe2+ to non-toxic Fe3+ via ferroxidase activity.	Tang D, Chen X, Kang R, Kroemer G. Ferroptosis: molecular mechanisms and health implications. Cell Res. 2021;31(2):107-125. doi:10.1038/s41422-020-00441-1	1	19
FTL	FRIL	Ferritin light chain	P02792	Ftl1	Part of ferritin, which stores iron and prevents fenton reaction by converting toxic Fe2+ to non-toxic Fe3+ via ferroxidase activity.	Tang D, Chen X, Kang R, Kroemer G. Ferroptosis: molecular mechanisms and health implications. Cell Res. 2021;31(2):107-125. doi:10.1038/s41422-020-00441-1	1	13
FTMT		Ferritin mitochondrial;H-type ferritin	Q8N4E7	Ftmt	Prevents the accumulation of mitochondrial ROS and regulates the availability of free iron.	Feng F, He S, Li X, He J, Luo L. Mitochondria-mediated Ferroptosis in Diseases Therapy: From Molecular Mechanisms to Implications. Aging Dis. 2024;15(2):714-738. Published 2024 Apr 1. doi:10.14336/AD.2023.0717	1	2
G6PD		Glucose-6-phosphate 1-dehydrogenase	P11413	G6pdx	Acts protective against ferroptosis.	Cao F, Luo A, Yang C. G6PD inhibits ferroptosis in hepatocellular carcinoma by targeting cytochrome P450 oxidoreductase. Cell Signal. 2021;87:110098. doi:10.1016/j.cellsig.2021.110098	0	7
GCH1	DYT5; GCH	GTP cyclohydrolase	P30793	Gch1	Inhibits ferroptosis by mitigating lipid peroxidation through BH4.	Tang D, Chen X, Kang R, Kroemer G. Ferroptosis: molecular mechanisms and health implications. Cell Res. Feb 2021;31(2):107-125. doi:10.1038/s41422-020-00441-1	0	608
GCLC	GSH1;GLCL;GLCLC	Glutamate--cysteine ligase catalytic subunit	P48506	Gclc	Acts protective against ferroptosis by promoting GSH biosynthesis. Target gene of antiferroptotic transcription factor NFE2L2.	Tang D, Chen X, Kang R, Kroemer G. Ferroptosis: molecular mechanisms and health implications. Cell Res. 2021;31(2):107-125. doi:10.1038/s41422-020-00441-1; Luo L, Zhang Z, Weng Y, Zeng J. Ferroptosis-Related Gene GCLC Is a Novel Prognostic Molecular and Correlates with Immune Infiltrates in Lung Adenocarcinoma. Cells. 2022;11(21):3371. Published 2022 Oct 25. doi:10.3390/cells11213371; Ryan SK, Ze…	1	17
GCLM	GSH0;GLCLR	Glutamate--cysteine ligase regulatory subunit	P48507	Gclm	Acts protective against ferroptosis by promoting GSH biosynthesis. Target gene of antiferroptotic transcription factor NFE2L2.	Tang D, Chen X, Kang R, Kroemer G. Ferroptosis: molecular mechanisms and health implications. Cell Res. 2021;31(2):107-125. doi:10.1038/s41422-020-00441-1; Ryan SK, Zelic M, Han Y, et al. Microglia ferroptosis is regulated by SEC24B and contributes to neurodegeneration. Nat Neurosci. 2023;26(1):12-26. doi:10.1038/s41593-022-01221-3	1	19
GPX1		Glutathione peroxidase 1	P07203	Gpx1	Acts protective against ferroptosis by anti-oxidative properties.	Sousa JA, Callejas BE, Wang A, et al. GPx1 deficiency confers increased susceptibility to ferroptosis in macrophages from individuals with active Crohn's disease. Cell Death Dis. 2024;15(12):903. Published 2024 Dec 18. doi:10.1038/s41419-024-07289-y	0	22
GPX3	GPXP	Glutathione peroxidase 3	P22352	Gpx3	Regulates ferroptosis via mechanisms related to autophagy. Acts protective against lipid peroxidation and ferroptosis.	Li Y, Zhou Y, Liu D, et al. Glutathione Peroxidase 3 induced mitochondria-mediated apoptosis via AMPK /ERK1/2 pathway and resisted autophagy-related ferroptosis via AMPK/mTOR pathway in hyperplastic prostate. J Transl Med. 2023;21(1):575. Published 2023 Aug 26. doi:10.1186/s12967-023-04432-9; Miess H, Dankworth B, Gouw AM, et al. The glutathione redox system is essential to prevent ferroptosis ca…	0	5
GPX4		Glutathione peroxidase 4	P36969	Gpx4	Prevents lipid peroxidation. Target gene of antiferroptotic transcription factor NFE2L2.	Tang D, Chen X, Kang R, Kroemer G. Ferroptosis: molecular mechanisms and health implications. Cell Res. 2021;31(2):107-125. doi:10.1038/s41422-020-00441-1; Ryan SK, Zelic M, Han Y, et al. Microglia ferroptosis is regulated by SEC24B and contributes to neurodegeneration. Nat Neurosci. 2023;26(1):12-26. doi:10.1038/s41593-022-01221-3	1	63
GSR	GSHR;GLUR;GRD1	Glutathione reductase, mitochondrial	P00390	Gsr	Regulates lipid peroxidation via the GSH-GSSG reaction. Target gene of antiferroptotic transcription factor NFE2L2.	Tang D, Chen X, Kang R, Kroemer G. Ferroptosis: molecular mechanisms and health implications. Cell Res. 2021;31(2):107-125. doi:10.1038/s41422-020-00441-1	0	4
GSS	GSHB	Glutathione synthetase	P48637	Gss	Regulates lipid peroxidation via the GSH-GSSG reaction. Target gene of antiferroptotic transcription factor NFE2L2.	Tang D, Chen X, Kang R, Kroemer G. Ferroptosis: molecular mechanisms and health implications. Cell Res. 2021;31(2):107-125. doi:10.1038/s41422-020-00441-1	1	16
GSTA4		Glutathione S-transferase A4	O15217	N/A	Acts protective against ferroptosis by detoxifying hydroperoxides.	Thorwald MA, Godoy-Lugo JA, Garcia G, et al. Iron-associated lipid peroxidation in Alzheimer's disease is increased in lipid rafts with decreased ferroptosis suppressors, tested by chelation in mice. Alzheimers Dement. 2025;21(1):e14541. doi:10.1002/alz.14541	0	1
HAMP	HEPC; LEAP1	Hepicidin	P81172	Hamp	Inhibits iron export	You L, Yu PP, Dong T, et al. Astrocyte-derived hepcidin controls iron traffic at the blood-brain-barrier via regulating ferroportin 1 of microvascular endothelial cells. Cell Death Dis. Aug 1 2022;13(8):667. doi:10.1038/s41419-022-05043-w	0	268
HIF1A	HIF1A;BHLHE78;MOP1;PASD8	Hypoxia-inducible factor 1-alpha	Q16665	Hif1a	Acts protective against ferroptosis.	Zheng S, Mo J, Zhang J, Chen Y. HIF‑1α inhibits ferroptosis and promotes malignant progression in non‑small cell lung cancer by activating the Hippo‑YAP signalling pathway. Oncol Lett. 2023;25(3):90. Published 2023 Jan 19. doi:10.3892/ol.2023.13676; Yang Z, Su W, Wei X, et al. HIF-1α drives resistance to ferroptosis in solid tumors by promoting lactate production and activating SLC1A1. Cell Rep. …	0	89
HMOX1	HO;HO1;HSP32	Heme oxygenase 1	P09601	Hmox1	Regulates lipid peroxidation. Target gene of antiferroptotic transcription factor NFE2L2.	Kwon MY, Park E, Lee SJ, Chung SW. Heme oxygenase-1 accelerates erastin-induced ferroptotic cell death. Oncotarget. 2015;6(27):24393-24403. doi:10.18632/oncotarget.5162; Tang D, Chen X, Kang R, Kroemer G. Ferroptosis: molecular mechanisms and health implications. Cell Res. 2021;31(2):107-125. doi:10.1038/s41422-020-00441-1; Ryan SK, Zelic M, Han Y, et al. Microglia ferroptosis is regulated by SEC…	1	200
HMOX2	HO2	Heme oxygenase 2	P30519	Hmox2	Releases the central heme iron chelate as ferrous iron.	Fang X, Wang H, Han D, et al. Ferroptosis as a target for protection against cardiomyopathy. Proc Natl Acad Sci U S A. 2019;116(7):2672-2680. doi:10.1073/pnas.1821022116	0	0
HSPA5	GRP78	Endoplasmic reticulum chaperone BiP;heat shock protein family A member 5	P11021	Hspa5	Prevents lipid peroxidation by inhibiting the degradation of GPX4.	Zhu S, Zhang Q, Sun X, et al. HSPA5 Regulates Ferroptotic Cell Death in Cancer Cells. Cancer Res. 2017;77(8):2064-2077. doi:10.1158/0008-5472.CAN-16-1979	0	48
HSPB1	HSP27;HSP28	Heat shock protein beta-1	P04792	Hspb1	Acts protective by inhibiting iron uptake. Increased expression of HSPB1 inhibits erastin-induced iron uptake, while reduced expression of HSPB1 has the opposite effect.	Sun X, Ou Z, Xie M, et al. HSPB1 as a novel regulator of ferroptotic cancer cell death. Oncogene. 2015;34(45):5617-5625. doi:10.1038/onc.2015.32	0	20
IREB2		Iron-responsive element binding protein 2	P48200	Ireb2	Regulates post-transcriptional processes that affect proteins related to iron homeostasis (including TFR1 and ferritin).	Mishima E. The E2F1-IREB2 axis regulates neuronal ferroptosis in cerebral ischemia. Hypertens Res. 2022;45(6):1085-1086. doi:10.1038/s41440-021-00837-5	0	1
IRP1		Iron regulatory protein 1; Cytoplasmic aconitate hydratase	Q9HBB2	N/A	Regulates proteins related to iron homeostasis (including TFR1 and FTH1).	Yao F, Cui X, Zhang Y, et al. Iron regulatory protein 1 promotes ferroptosis by sustaining cellular iron homeostasis in melanoma. Oncol Lett. 2021;22(3):657. doi:10.3892/ol.2021.12918	0	10
KEAP1	INRF2;KIAA0132;KLHL19	Kelch-like ECH-associated protein 1	Q14145	Keap1	Acts protective against ferroptosis via the KEAP-NRF2 (NFE2L2) pathway.	Sun X, Ou Z, Chen R, et al. Activation of the p62-Keap1-NRF2 pathway protects against ferroptosis in hepatocellular carcinoma cells. Hepatology. 2016;63(1):173-184. doi:10.1002/hep.28251	0	85
LOXL3	LOXL	Lysyl oxidase homolog 3; Lysyl oxidase-like 3	P58215	Loxl3	Acts protective against ferroptosis.	Zhan M, Ding Y, Huang S, et al. Lysyl oxidase-like 3 restrains mitochondrial ferroptosis to promote liver cancer chemoresistance by stabilizing dihydroorotate dehydrogenase. Nat Commun. 2023;14(1):3123. Published 2023 May 30. doi:10.1038/s41467-023-38753-6	0	0
LPCAT3	MBOAT5;OACT5	Lysophospholipid acyltransferase 5 (UniProt);lysophosphatidylcholine acyltransferase 3 (other)	Q6P1A2	Lpcat3	Promotes ferroptosis by mediating mechanisms related to lipid peroxidation.	Li D, Li Y. The interaction between ferroptosis and lipid metabolism in cancer. Signal Transduct Target Ther. 2020;5(1):108. Published 2020 Jun 30. doi:10.1038/s41392-020-00216-5	1	4
LTF	TRFL;GIG12;LF	Lactotransferrin	P02788	Ltf	Promotes ferroptosis by increasing iron uptake.	Tang D, Chen X, Kang R, Kroemer G. Ferroptosis: molecular mechanisms and health implications. Cell Res. 2021;31(2):107-125. doi:10.1038/s41422-020-00441-1	0	10
MAP1LC3A	MLP3A	Microtubule-associated proteins 1A/1B light chain 3A	Q9H492	Map1lc3a	Regulates ferroptosis via mechanisms related to autophagy.	Liu J, Kuang F, Kroemer G, Klionsky DJ, Kang R, Tang D. Autophagy-Dependent Ferroptosis: Machinery and Regulation. Cell Chem Biol. 2020;27(4):420-435. doi:10.1016/j.chembiol.2020.02.005	1	7
MAP1LC3B	MLP3B;MAP1ALC3	Microtubule-associated proteins 1A/1B light chain 3B	Q9GZQ8	N/A	Regulates ferroptosis via mechanisms related to autophagy.	Liu J, Kuang F, Kroemer G, Klionsky DJ, Kang R, Tang D. Autophagy-Dependent Ferroptosis: Machinery and Regulation. Cell Chem Biol. 2020;27(4):420-435. doi:10.1016/j.chembiol.2020.02.005	1	47
MAP1LC3B2	MP3B2	Microtubule-associated proteins 1A/1B light chain 3 beta 2	A6NCE7	N/A	Regulates ferroptosis via mechanisms related to autophagy.	Liu J, Kuang F, Kroemer G, Klionsky DJ, Kang R, Tang D. Autophagy-Dependent Ferroptosis: Machinery and Regulation. Cell Chem Biol. 2020;27(4):420-435. doi:10.1016/j.chembiol.2020.02.005	1	0
MAP1LC3BP1		Homo sapiens microtubule associated protein 1 light chain 3 beta pseudogene 1 (mRNA)	UPI00001D76AF (UniParc)	N/A	Regulates ferroptosis via mechanisms related to autophagy.	Kanehisa M, Goto S. KEGG: kyoto encyclopedia of genes and genomes. Nucleic Acids Res. 2000;28(1):27-30. doi:10.1093/nar/28.1.27; Kanehisa M. Toward understanding the origin and evolution of cellular organisms. Protein Sci. 2019;28(11):1947-1951. doi:10.1002/pro.3715; Kanehisa M, Furumichi M, Sato Y, Kawashima M, Ishiguro-Watanabe M. KEGG for taxonomy-based analysis of pathways and genomes. Nuclei…	1	0
MAP1LC3C	MLP3C	Microtubule-associated proteins 1A/1B light chain 3C	Q9BXW4	N/A	Promotes ferroptosis and production of mitochondrial superoxide.	Qi L, Sun B, Yang B, Lu S. PGM5P3-AS1 regulates MAP1LC3C to promote cell ferroptosis and thus inhibiting the malignant progression of triple-negative breast cancer. Breast Cancer Res Treat. 2022;193(2):305-318. doi:10.1007/s10549-021-06501-3; Peng B, Peng J, Kang F, Zhang W, Peng E, He Q. Ferroptosis-Related Gene MT1G as a Novel Biomarker Correlated With Prognosis and Immune Infiltration in Color…	1	1
MCU	C10orf42;CCDC109A	Mitochondrial calcium uniporter	Q8NE86	Mcu	Mediates mitochondrial import of iron.	Liu Y, Lu S, Wu LL, Yang L, Yang L, Wang J. The diversified role of mitochondria in ferroptosis in cancer. Cell Death Dis. 2023;14(8):519. Published 2023 Aug 14. doi:10.1038/s41419-023-06045-y; Tang D, Chen X, Kang R, Kroemer G. Ferroptosis: molecular mechanisms and health implications. Cell Res. 2021;31(2):107-125. doi:10.1038/s41422-020-00441-1	0	1
MT1G	MT1K;MT1M	Metallothionein-1G	P13640	N/A	Target gene of antiferroptotic transcription factor NFE2L2.	Tang D, Chen X, Kang R, Kroemer G. Ferroptosis: molecular mechanisms and health implications. Cell Res. 2021;31(2):107-125. doi:10.1038/s41422-020-00441-1; Peng B, Peng J, Kang F, Zhang W, Peng E, He Q. Ferroptosis-Related Gene MT1G as a Novel Biomarker Correlated With Prognosis and Immune Infiltration in Colorectal Cancer. Front Cell Dev Biol. 2022;10:881447. Published 2022 Apr 20. doi:10.3389/f…	0	0
MTF1		Metal regulatory transcription factor 1	Q14872	Mtf1	Acts protective against ferroptosis by inducing the expression of anti-ferroptotic genes (including SLC40A1, FTH1, and FTL).	Tang D, Chen X, Kang R, Kroemer G. Ferroptosis: molecular mechanisms and health implications. Cell Res. 2021;31(2):107-125. doi:10.1038/s41422-020-00441-1	0	4
MUC1	PUM	Mucin-1	P15941	Muc1	Regulates the expression or activity of ferroptosis-related components (including GSR, GPX4, and SCL7A11).	Daimon T, Bhattacharya A, Wang K, et al. MUC1-C is a target of salinomycin in inducing ferroptosis of cancer stem cells. Cell Death Discov. 2024;10(1):9. Published 2024 Jan 5. doi:10.1038/s41420-023-01772-9; Tang D, Chen X, Kang R, Kroemer G. Ferroptosis: molecular mechanisms and health implications. Cell Res. 2021;31(2):107-125. doi:10.1038/s41422-020-00441-1	0	1
NCOA4	ARA70;ELE1;RFG	Nuclear receptor coactivator 4	Q13772	Ncoa4	Regulates ferroptosis by mediating ferritinophagy.	Santana-Codina N, Gikandi A, Mancias JD. The Role of NCOA4-Mediated Ferritinophagy in Ferroptosis. Adv Exp Med Biol. 2021;1301:41-57. doi:10.1007/978-3-030-62026-4_4	1	3
NFE2L1	NF2L1;HBZ17;NRF1;TCF11	Endoplasmic reticulum membrane sensor NFE2L1	Q14494	Nfe2l1	Acts protective against ferroptosis by mediating proteasome activity.	Kotschi S, Jung A, Willemsen N, et al. NFE2L1-mediated proteasome function protects from ferroptosis. Mol Metab. 2022;57:101436. doi:10.1016/j.molmet.2022.101436	0	1
NFE2L2	NF2L2;NRF2	Nuclear factor E2-related factor 2	Q16236	Nfe2l2	Regulates ferroptosis via several mechanisms (including antioxidant responses and metabolic reprogramming).	Yan R, Lin B, Jin W, Tang L, Hu S, Cai R. NRF2, a Superstar of Ferroptosis. Antioxidants (Basel). 2023;12(9):1739. Published 2023 Sep 8. doi:10.3390/antiox12091739	0	291
NFS1	NIFS;HUSSY-08	Cysteine desulfurase; Nifs-like protein 1	Q9Y697	Nfs1	Acts protective against ferroptosis by mediating iron-sulfur (Fe-S) cluster biogenesis.	Li J, Cao F, Yin HL, et al. Ferroptosis: past, present and future. Cell Death Dis. 2020;11(2):88. Published 2020 Feb 3. doi:10.1038/s41419-020-2298-2	0	0
NOS2	NOS2A;iNOS	Nitric oxide synthase, inducible	P35228	Nos2	Promotes ferroptosis by mediating ROS production.	Yang Y, Wang Y, Guo L, Gao W, Tang TL, Yan M. Interaction between macrophages and ferroptosis. Cell Death Dis. 2022;13(4):355. Published 2022 Apr 16. doi:10.1038/s41419-022-04775-z	0	795
NOX1	MOX1;NOH1	NADPH oxidase	Q9Y5S8	Nox1	Promotes ferroptosis by mediating ROS production.	Tang D, Chen X, Kang R, Kroemer G. Ferroptosis: molecular mechanisms and health implications. Cell Res. 2021;31(2):107-125. doi:10.1038/s41422-020-00441-1	0	32
NOX3	MOX2	NADPH oxidase 3	Q9HBY0	Nox3	Promotes ferroptosis by mediating ROS production.	Tang D, Chen X, Kang R, Kroemer G. Ferroptosis: molecular mechanisms and health implications. Cell Res. 2021;31(2):107-125. doi:10.1038/s41422-020-00441-1	0	4
NOX4	RENOX	NADPH oxidase 4	Q9NPH5	Nox4	Promotes ferroptosis by mediating ROS production.	Tang D, Chen X, Kang R, Kroemer G. Ferroptosis: molecular mechanisms and health implications. Cell Res. 2021;31(2):107-125. doi:10.1038/s41422-020-00441-1	0	53
NOX5		NADPH oxidase 5	Q96PH1	N/A	Promotes ferroptosis by mediating ROS production.	Tang D, Chen X, Kang R, Kroemer G. Ferroptosis: molecular mechanisms and health implications. Cell Res. 2021;31(2):107-125. doi:10.1038/s41422-020-00441-1	0	1
NQO1	DIA4;NMOR1	NAD(P)H dehydrogenase [quinone] 1	P15559	Nqo1	Target gene of antiferroptotic transcription factor NFE2L2.	Tang D, Chen X, Kang R, Kroemer G. Ferroptosis: molecular mechanisms and health implications. Cell Res. 2021;31(2):107-125. doi:10.1038/s41422-020-00441-1	0	94
PCBP1		Poly(RC) binding protein 1	Q15365	Pcbp1	Acts protective against ferroptosis by binding Fe2+ and delivering it to ferritin.	Chen X, Yu C, Kang R, Tang D. Iron Metabolism in Ferroptosis. Front Cell Dev Biol. 2020;8:590226. Published 2020 Oct 7. doi:10.3389/fcell.2020.590226	1	0
PCBP2		Poly(RC) binding protein 2	Q15366	Pcbp2	Acts protective against ferroptosis by binding Fe2+ and delivering it to ferroportin.	Chen X, Yu C, Kang R, Tang D. Iron Metabolism in Ferroptosis. Front Cell Dev Biol. 2020;8:590226. Published 2020 Oct 7. doi:10.3389/fcell.2020.590226	1	0
PGD	PGDH	6-phosphogluconate dehydrogenase, decarboxylating	P52209	Pgd	Target gene of antiferroptotic transcription factor NFE2L2.	Hao S et al. (2018). Metabolic networks in ferroptosis (Review). Oncology Letters, 15, 5405-5411. https://doi.org/10.3892/ol.2018.8066	0	32
PLA2G4A	PA24A;CPLA2;PLA2G4	Cytosolic phospholipase A2	P47712	Pla2g4a	Acts protective against ferroptosis by regulating mechanisms related to lipid peroxidation.	Liang J, Liao Y, Wang P, et al. Ferroptosis landscape in prostate cancer from molecular and metabolic perspective. Cell Death Discov. 2023;9(1):128. Published 2023 Apr 15. doi:10.1038/s41420-023-01430-0	0	4
PLA2G4C	PA24C	Cytosolic phospholipase A2 gamma	Q9UP65	Pla2g4c	Acts protective against ferroptosis by regulating mechanisms related to lipid peroxidation.	Bartolacci C, Andreani C, Vale G, et al. Targeting de novo lipogenesis and the Lands cycle induces ferroptosis in KRAS-mutant lung cancer [published correction appears in Nat Commun. 2022 Aug 8;13(1):4640. doi: 10.1038/s41467-022-32459-x]. Nat Commun. 2022;13(1):4327. Published 2022 Jul 26. doi:10.1038/s41467-022-31963-4	0	0
PLA2G6	PLPLA9; PLPL9	85/88 kDa calcium-independent phospholipase A2	O60733	Pla2g6	Acts protective against ferroptosis by regulating mechanisms related to lipid peroxidation.	Beharier O, Tyurin VA, Goff JP, et al. PLA2G6 guards placental trophoblasts against ferroptotic injury. Proc Natl Acad Sci U S A. 2020;117(44):27319-27328. doi:10.1073/pnas.2009201117	0	2
PLA2G7	PAFA;PAFAH	Platelet-activating factor acetylhydrolase	Q13093	Pla2g7	Acts protective against ferroptosis by regulating mechanisms related to lipid peroxidation.	Oh M, Jang SY, Lee JY, et al. The lipoprotein-associated phospholipase A2 inhibitor Darapladib sensitises cancer cells to ferroptosis by remodelling lipid metabolism. Nat Commun. 2023;14(1):5728. Published 2023 Sep 15. doi:10.1038/s41467-023-41462-9	0	1
PLIN2	ADFP	Perilipin-2	Q99541	Plin2	Acts protective against ferroptosis by mediating lipid storage.	Tang D, Chen X, Kang R, Kroemer G. Ferroptosis: molecular mechanisms and health implications. Cell Res. 2021;31(2):107-125. doi:10.1038/s41422-020-00441-1	0	15
PRDX6	AOP2;KIAA0106	Peroxiredoxin-6	P30041	Prdx6	Acts protective against ferroptosis by reducing oxidized phospholipids (supressing lipid peroxidation).	Torres-Velarde JM, Allen KN, Salvador-Pascual A, et al. Peroxiredoxin 6 suppresses ferroptosis in lung endothelial cells. Free Radic Biol Med. 2024;218:82-93. doi:10.1016/j.freeradbiomed.2024.04.208	0	10
PRKAA1	AMPK;AAKA1	5'-AMP-activated protein kinase catalytic subunit alpha-1	Q13131	Prkaa1	Subunit of AMPK, which inhibits ferroptosis under energy-stressed conditions.	Schneider C, Hilbert J, Genevaux F, et al. A Novel AMPK Inhibitor Sensitizes Pancreatic Cancer Cells to Ferroptosis Induction. Adv Sci (Weinh). 2024;11(31):e2307695. doi:10.1002/advs.202307695; Lee H, Zandkarimi F, Zhang Y, et al. Energy-stress-mediated AMPK activation inhibits ferroptosis. Nat Cell Biol. 2020;22(2):225-234. doi:10.1038/s41556-020-0461-8	0	7
PRKAA2	AMPK;AAKAA2	5'-AMP-activated protein kinase catalytic subunit alpha-2	P54646	Prkaa2	Subunit of AMPK, which inhibits ferroptosis under energy-stressed conditions.	Schneider C, Hilbert J, Genevaux F, et al. A Novel AMPK Inhibitor Sensitizes Pancreatic Cancer Cells to Ferroptosis Induction. Adv Sci (Weinh). 2024;11(31):e2307695. doi:10.1002/advs.202307695; Lee H, Zandkarimi F, Zhang Y, et al. Energy-stress-mediated AMPK activation inhibits ferroptosis. Nat Cell Biol. 2020;22(2):225-234. doi:10.1038/s41556-020-0461-8	0	1
PRKAB1	AMPK;AAKB1	5'-AMP-activated protein kinase subunit beta-1	Q9Y478	Prkab1	Subunit of AMPK, which inhibits ferroptosis under energy-stressed conditions.	Schneider C, Hilbert J, Genevaux F, et al. A Novel AMPK Inhibitor Sensitizes Pancreatic Cancer Cells to Ferroptosis Induction. Adv Sci (Weinh). 2024;11(31):e2307695. doi:10.1002/advs.202307695; Lee H, Zandkarimi F, Zhang Y, et al. Energy-stress-mediated AMPK activation inhibits ferroptosis. Nat Cell Biol. 2020;22(2):225-234. doi:10.1038/s41556-020-0461-8	0	0
PRKAB2	AMPK;AAKB2	5'-AMP-activated protein kinase subunit beta-2	O43741	Prkab2	Subunit of AMPK, which inhibits ferroptosis under energy-stressed conditions.	Schneider C, Hilbert J, Genevaux F, et al. A Novel AMPK Inhibitor Sensitizes Pancreatic Cancer Cells to Ferroptosis Induction. Adv Sci (Weinh). 2024;11(31):e2307695. doi:10.1002/advs.202307695; Lee H, Zandkarimi F, Zhang Y, et al. Energy-stress-mediated AMPK activation inhibits ferroptosis. Nat Cell Biol. 2020;22(2):225-234. doi:10.1038/s41556-020-0461-8	0	0
PRKAG1	AMPK;AAKG1	5'-AMP-activated protein kinase subunit gamma-1	P54619	Prkag1	Subunit of AMPK, which inhibits ferroptosis under energy-stressed conditions.	Schneider C, Hilbert J, Genevaux F, et al. A Novel AMPK Inhibitor Sensitizes Pancreatic Cancer Cells to Ferroptosis Induction. Adv Sci (Weinh). 2024;11(31):e2307695. doi:10.1002/advs.202307695; Lee H, Zandkarimi F, Zhang Y, et al. Energy-stress-mediated AMPK activation inhibits ferroptosis. Nat Cell Biol. 2020;22(2):225-234. doi:10.1038/s41556-020-0461-8	0	0
PRKAG2	AMPK;AAKG2;	5'-AMP-activated protein kinase subunit gamma-2	Q9UGJ0	Prkag2	Subunit of AMPK, which inhibits ferroptosis under energy-stressed conditions.	Schneider C, Hilbert J, Genevaux F, et al. A Novel AMPK Inhibitor Sensitizes Pancreatic Cancer Cells to Ferroptosis Induction. Adv Sci (Weinh). 2024;11(31):e2307695. doi:10.1002/advs.202307695; Lee H, Zandkarimi F, Zhang Y, et al. Energy-stress-mediated AMPK activation inhibits ferroptosis. Nat Cell Biol. 2020;22(2):225-234. doi:10.1038/s41556-020-0461-8	0	0
PRKAG3	AMPK;AMPKG3;AAKG3	5'-AMP-activated protein kinase subunit gamma-3	Q9UGI9	Prkag3	Subunit of AMPK, which inhibits ferroptosis under energy-stressed conditions.	Schneider C, Hilbert J, Genevaux F, et al. A Novel AMPK Inhibitor Sensitizes Pancreatic Cancer Cells to Ferroptosis Induction. Adv Sci (Weinh). 2024;11(31):e2307695. doi:10.1002/advs.202307695; Lee H, Zandkarimi F, Zhang Y, et al. Energy-stress-mediated AMPK activation inhibits ferroptosis. Nat Cell Biol. 2020;22(2):225-234. doi:10.1038/s41556-020-0461-8	0	0
PRNP	PRIO;ALTPRP;PRIP;PRP	Major prion protein	P04156	Prnp	Regulates ferroptosis by mechanisms related to oxidative stress.	Lin C, He J, Tong X, Song L. Copper homeostasis-associated gene PRNP regulates ferroptosis and immune infiltration in breast cancer. PLoS One. 2023;18(8):e0288091. Published 2023 Aug 3. doi:10.1371/journal.pone.0288091	1	31
PROM2	PROML2;UNQ2521/PRO6014	Prominin-2	Q8N271	Prom2	Induces ferroptosis resistance by stimulating iron export.	Tang D, Chen X, Kang R, Kroemer G. Ferroptosis: molecular mechanisms and health implications. Cell Res. 2021;31(2):107-125. doi:10.1038/s41422-020-00441-1	0	0
PTGS2	COX2;PGH2	Prostaglandin G/H synthase 2	P35354	Ptgs2	Mediate ferroptosis via mechanisms related to lipid peroxidation.	Chen Z, Lin H, Wang X, et al. The application of approaches in detecting ferroptosis. Heliyon. 2023;10(1):e23507. Published 2023 Dec 13. doi:10.1016/j.heliyon.2023.e23507; Tang D, Chen X, Kang R, Kroemer G. Ferroptosis: molecular mechanisms and health implications. Cell Res. 2021;31(2):107-125. doi:10.1038/s41422-020-00441-1	0	1325
QSOX1	QSCN6	Sulfhydryl oxidase 1	O00391	Qsox1	Promotes ferroptosis by pro-oxidative mechanisms, including the inhibition of NFE2L2.	Sun J, Zhou C, Zhao Y, et al. Quiescin sulfhydryl oxidase 1 promotes sorafenib-induced ferroptosis in hepatocellular carcinoma by driving EGFR endosomal trafficking and inhibiting NRF2 activation. Redox Biol. 2021;41:101942. doi:10.1016/j.redox.2021.101942	0	2
SAT1	SAT	Diamine acetyltransferase 1	P21673	Sat1	Promotes ferroptosis by mechanisms related to lipid peroxidation in conditions of ROS stress.	Ou Y, Wang SJ, Li D, Chu B, Gu W. Activation of SAT1 engages polyamine metabolism with p53-mediated ferroptotic responses. Proc Natl Acad Sci U S A. 2016;113(44):E6806-E6812. doi:10.1073/pnas.1607152113	1	5
SAT2	SSAT2	Thialysine N-epsilon-acetyltransferase	Q96F10	Sat2	Shows positive correlation with ferroptosis.	Xia Y, Liu S, Li C, et al. Discovery of a novel ferroptosis inducer-talaroconvolutin A-killing colorectal cancer cells in vitro and in vivo. Cell Death Dis. 2020;11(11):988. Published 2020 Nov 17. doi:10.1038/s41419-020-03194-2; Wang S, Wu C, Ma D, Hu Q. Identification of a ferroptosis-related gene signature (FRGS) for predicting clinical outcome in lung adenocarcinoma. PeerJ. 2021;9:e11233. Publ…	1	0
SEC24B		Protein transport protein Sec24B	O95487	Sec24b	Promotes ferroptosis by mechanisms related to vesicle trafficking.	Ryan SK, Zelic M, Han Y, et al. Microglia ferroptosis is regulated by SEC24B and contributes to neurodegeneration. Nat Neurosci. 2023;26(1):12-26. doi:10.1038/s41593-022-01221-3	0	1
SESN2	Hi95;SEST2	Sestrin-2	P58004	Sesn2	Protective effect of sestrin2 against iron overload and ferroptosis-induced liver injury (Park et al. 2019).	Li JY, Ren C, Wang LX, et al. Sestrin2 protects dendrite cells against ferroptosis induced by sepsis. Cell Death Dis. 2021;12(9):834. Published 2021 Sep 4. doi:10.1038/s41419-021-04122-8; Park SJ, Cho SS, Kim KM, et al. Protective effect of sestrin2 against iron overload and ferroptosis-induced liver injury. Toxicol Appl Pharmacol. 2019;379:114665. doi:10.1016/j.taap.2019.114665	0	4
SLC11A2	NRAM2;DMT1;DCT1;NRAMP2	Natural resistance-associated macrophage protein 2; Solute carrier family 11 member 2;	P49281	Slc11a2	Regulates iron export from endosome to cytosol.	Tang D, Chen X, Kang R, Kroemer G. Ferroptosis: molecular mechanisms and health implications. Cell Res. 2021;31(2):107-125. doi:10.1038/s41422-020-00441-1	1	3
SLC1A5	AAAT;ASCT2;M7V1;RDR;RDRC	Neutral amino acid transporter B(0)	Q15758	Slc1a5	Modulates ferroptosis.	Chen P, Jiang Y, Liang J, et al. SLC1A5 is a novel biomarker associated with ferroptosis and the tumor microenvironment: a pancancer analysis. Aging (Albany NY). 2023;15(15):7451-7475. doi:10.18632/aging.204911; Han L, Zhou J, Li L, et al. SLC1A5 enhances malignant phenotypes through modulating ferroptosis status and immune microenvironment in glioma. Cell Death Dis. 2022;13(12):1071. Published 2…	0	1
SLC25A28	MFRN2;NPD016	Solute carrier family 25 member 28; mitoferrin 2	Q96A46	Slc25a28	Regulates transporation of iron across the mitochondrial membrane.	Sun K, Zhi Y, Ren W, et al. The mitochondrial regulation in ferroptosis signaling pathway and its potential strategies for cancer. Biomed Pharmacother. 2023;169:115892. doi:10.1016/j.biopha.2023.115892; Tang D, Chen X, Kang R, Kroemer G. Ferroptosis: molecular mechanisms and health implications. Cell Res. 2021;31(2):107-125. doi:10.1038/s41422-020-00441-1	0	1
SLC25A37	MFRN;MFRN1;MSCP;HT015	Solute carrier family 25 member 37; mitoferrin 1	Q9NYZ2	Slc25a37	Regulates transporation of iron across the mitochondrial membrane.	Sun K, Zhi Y, Ren W, et al. The mitochondrial regulation in ferroptosis signaling pathway and its potential strategies for cancer. Biomed Pharmacother. 2023;169:115892. doi:10.1016/j.biopha.2023.115892; Tang D, Chen X, Kang R, Kroemer G. Ferroptosis: molecular mechanisms and health implications. Cell Res. 2021;31(2):107-125. doi:10.1038/s41422-020-00441-1	0	0
SLC2A1	GLUT1;GTR1	Solute carrier family 2 member 1; Glucose transporter 1	P11166	Slc2a1	Regulates ferroptosis via ACSL4.	Wang H, Li Y, Liu X, Wu Y. Identification and validation of ferroptosis-related gene SLC2A1 as a novel prognostic biomarker in AKI. Aging (Albany NY). 2024;16(6):5634-5650. doi:10.18632/aging.205669	0	20
SLC39A14	KIAA0062;ZIP14;S39AE	Solute carrier family 39 member 8; Metal cation symporter ZIP8	Q15043	Slc39a14	Mediates cellular uptake of non-transferrin-bound iron.	Liuzzi JP, Aydemir F, Nam H, Knutson MD, Cousins RJ. Zip14 (Slc39a14) mediates non-transferrin-bound iron uptake into cells. Proc Natl Acad Sci U S A. 2006;103(37):13612-13617. doi:10.1073/pnas.0606424103	1	3
SLC39A7	ZIP7;HKE4;RING5;S39A7	Solute carrier family 39 member 7; Zinc transporter SLC39A7	Q92504	Slc39a7	Regulates ferroptosis by mechanisms related to ER homeostasis.	Chen PH, Wu J, Xu Y, et al. Zinc transporter ZIP7 is a novel determinant of ferroptosis. Cell Death Dis. 2021;12(2):198. Published 2021 Feb 19. doi:10.1038/s41419-021-03482-5	0	0
SLC39A8	BIGM103;ZIP8;PP3105;S39A8	Solute carrier family 39 member 8; Metal cation symporter ZIP8	Q9C0K1	Slc39a8	Promotes ferroptosis by mechanisms related to iorn transport/uptake.	Zhang T, Wang S, Hua D, et al. Identification of ZIP8-induced ferroptosis as a major type of cell death in monocytes under sepsis conditions. Redox Biol. 2024;69:102985. doi:10.1016/j.redox.2023.102985	1	3
SLC3A2	MDU1;4F2	Solute carrier family 3 member 2	P08195	Slc3a2	Acts protective against ferroptosis by sustaining the production of GSH.	Tang D, Chen X, Kang R, Kroemer G. Ferroptosis: molecular mechanisms and health implications. Cell Res. 2021;31(2):107-125. doi:10.1038/s41422-020-00441-1	1	2
SLC40A1	S40A1;FPN;FPN1;IREG1;SLC11A3;MSTP079	Solute carrier family 30 member 1; Ferroportin	Q9NP59	Slc40a1	Acts protective against ferroptosis by mediating iron export.	Tang D, Chen X, Kang R, Kroemer G. Ferroptosis: molecular mechanisms and health implications. Cell Res. 2021;31(2):107-125. doi:10.1038/s41422-020-00441-1	1	5
SLC7A11	XCT	Solute carrier family 7 member 11	Q9UPY5	Slc7a11	Acts protective against ferroptosis by sustaining the production of GSH.	Tang D, Chen X, Kang R, Kroemer G. Ferroptosis: molecular mechanisms and health implications. Cell Res. 2021;31(2):107-125. doi:10.1038/s41422-020-00441-1	1	63
SOD1	SODC	Superoxide dismutase 1	P00441	Sod1	Acts protective against ferroptosis by anti-oxidative properties.	Tang D, Chen X, Kang R, Kroemer G. Ferroptosis: molecular mechanisms and health implications. Cell Res. 2021;31(2):107-125. doi:10.1038/s41422-020-00441-1	0	484
SQLE	ERG1	Squalene monooxygenase	Q14534	Sqle	Acts protective against ferroptosis by anti-oxidative properties.	Tang W, Xu F, Zhao M, Zhang S. Ferroptosis regulators, especially SQLE, play an important role in prognosis, progression and immune environment of breast cancer. BMC Cancer. 2021;21(1):1160. Published 2021 Oct 29. doi:10.1186/s12885-021-08892-4	0	1
SQSTM1	SQSTM;ORCA;OSIL	Sequestosome-1	Q13501	Sqstm1	Acts protective against ferroptosis by stabilizing the NFE2L2 protein.	Tang D, Chen X, Kang R, Kroemer G. Ferroptosis: molecular mechanisms and health implications. Cell Res. 2021;31(2):107-125. doi:10.1038/s41422-020-00441-1	0	71
STEAP3	TSAP6;STEA3	Metalloreductase STEAP3; Six-transmembrane epithelial antigen of prostate 3	Q658P3	Steap3	Regulates iron homeostasis by reducing Fe3+ to Fe2+.	Chen Z, Lin H, Wang X, et al. The application of approaches in detecting ferroptosis. Heliyon. 2023;10(1):e23507. Published 2023 Dec 13. doi:10.1016/j.heliyon.2023.e23507; Tang D, Chen X, Kang R, Kroemer G. Ferroptosis: molecular mechanisms and health implications. Cell Res. 2021;31(2):107-125. doi:10.1038/s41422-020-00441-1	1	1
TF	TRFE;PRO1400	Serotransferrin; Transferrin	P02787	Trf	Regulates the uptake of extracellular iron in form of Fe3+.	Tang D, Chen X, Kang R, Kroemer G. Ferroptosis: molecular mechanisms and health implications. Cell Res. 2021;31(2):107-125. doi:10.1038/s41422-020-00441-1	1	85
TFRC	TFR1;CD71;TFR	Transferrin receptor 1	P02786	Tfrc	Regulates the uptake of extracellular iron via interaction with transferrin.	Tang D, Chen X, Kang R, Kroemer G. Ferroptosis: molecular mechanisms and health implications. Cell Res. 2021;31(2):107-125. doi:10.1038/s41422-020-00441-1	1	11
TP53	P53	Cellular tumor antigen p53	P04637	Trp53	Modulates ferroptosis by mechanisms related to lipid peroxidation and proteins of the ALOX family.	Tang D, Chen X, Kang R, Kroemer G. Ferroptosis: molecular mechanisms and health implications. Cell Res. 2021;31(2):107-125. doi:10.1038/s41422-020-00441-1	1	25
VDAC2		Voltage-dependent anion-selective channel protein 2	P45880	Vdac2	Mediates mitochondrial damage during ferroptosis.	Tang D, Chen X, Kang R, Kroemer G. Ferroptosis: molecular mechanisms and health implications. Cell Res. 2021;31(2):107-125. doi:10.1038/s41422-020-00441-1	1	0
VDAC3		Voltage-dependent anion-selective channel protein 3	Q9Y277	Vdac3	Mediates mitochondrial damage during ferroptosis.	Tang D, Chen X, Kang R, Kroemer G. Ferroptosis: molecular mechanisms and health implications. Cell Res. 2021;31(2):107-125. doi:10.1038/s41422-020-00441-1	1	2
ZFP36	G0S24;NUP475;RNF162A;TIS11A;TTP	mRNA decay activator protein ZFP36	P266451	Zfp36	Acts protective against ferroptosis by mechanisms related to autophagy.	Tang D, Chen X, Kang R, Kroemer G. Ferroptosis: molecular mechanisms and health implications. Cell Res. 2021;31(2):107-125. doi:10.1038/s41422-020-00441-1	0	5
