# Supplementary material for: Ferroptosis in microglial activation: a systematic review and multidata comparison
Source: Brain Commun. 2026 Mar 30;8(2):fcag109. doi: 10.1093/braincomms/fcag109 (PMC13056721; doi:10.1093/braincomms/fcag109)
Supplement: fcag109_Supplementary_Data [file fcag109_supplementary_data.zip › Supplementary_Table_2.xlsx]

## Sheet: Abbreviations
Abbreviation	Description
ABCB7	iron-sulfur clusters transporter abcb7, mitochondrial
ABCB8	mitochondrial potassium channel atp-binding subunit
ACSL1	long-chain-fatty-acid--coa ligase 1
ACSL3	fatty acid coa ligase acsl3
ACSL4	long-chain-fatty-acid--coa ligase 4; acyl-coa synthetase long chain family member 4
ACSL5	long-chain-fatty-acid--coa ligase 5
ACSL6	long-chain-fatty-acid--coa ligase 6
AD	alzheimer's disease
ADNI	alzheimer’s disease neuroimaging initiative
AIFM2	ferroptosis supressor protein 1; apoptosis-inducing factor mitochondria-associated 2
AKR1C1	aldo-keto reductase family 1 member c1
ALDH2	aldehyde dehydrogenase, mitochondrial
ALDH3A1	aldehyde dehydrogenase, dimeric nadp-preferring
ALOX15	polyunsaturated fatty acid lipoxygenase alox15
ALS	amyotrophic lateral sclerosis
ATG5	autophagy protein 5; autophagy-related 5
ATG7	ubiquitin-like modifier-activating enzyme atg7; autophagy-related 7
Aβ	amyloid beta
BAP1	ubiquitin carboxyl-terminal hydrolase bap1
BBB	blood brain barrier
BECN1	beclin-1
CAV1	caveolin-1
CBR1	carbonyl reductase 1
CIS	clinically isolated syndrome
CISD1	cdgsh iron-sulfur domain-containing protein 1
CISD2	cdgsh iron-sulfur domain-containing protein 2
CME	clathrin-mediated endocytosis
CNS	central nervous system
CoQ10	coenzyme q10
CP	ceruloplasmin
CSF	cerebrospinal fluid
CvME	caveolae-mediated endocytosis
CXCL8	interleukin-8
CYBB	cytochrome b-245 heavy chain
Cys	cysteine
DAM	disease-associated microglia
DLD	dihydrolipoyl dehydrogenase, mitochondrial
DNA	deoxyribonucleic acid
DUOX1	dual oxidase 1
DUOX2	dual oxidase 2
EAE	experimental autoimmune encephalomyelitis
EPAS1	endothelial pas domain-containing protein 1
FBXL1	s-phase kinase-associated protein 2
FECH	ferrochelatase, mitochondrial
FRRS1	ferric-chelate reductase 1
FTH1	ferritin heavy chain 1
FTL	ferritin light chain
FTMT	ferritin mitochondrial;h-type ferritin
G6PD	glucose-6-phosphate 1-dehydrogenase
GCLC	glutamate--cysteine ligase catalytic subunit
GCLM	glutamate--cysteine ligase regulatory subunit
Glu	glutamic acid
Gly	glycine
GPX1	glutathione peroxidase 1
GPX3	glutathione peroxidase 3
GPX4	glutathione peroxidase 4
GSH	reduced glutathione
GSR	glutathione reductase, mitochondrial
GSS	glutathione synthetase
GSSG	glutathione disulfide
GSTA4	glutathione S-transferase A4
HAMP	hepcidin
HD	huntington’s disease
HIF1A	hypoxia-inducible factor 1-alpha
hiMGL	human induced pluripotent stem cell-derived microglia
HMOX1	heme oxygenase 1
HMOX2	heme oxygenase 2
HO•	hydroxyl radicals
HSPA5	endoplasmic reticulum chaperone bip;heat shock protein family a member 5
HSPB1	heat shock protein beta-1
iNOS	inducible nitric oxide synthase
IREB2	iron-responsive element binding protein 2
IRP1	iron regulatory protein 1; cytoplasmic aconitate hydratase
ICH	intracerebral hemorrhage
ISC	iron–sulfur clusters
KEAP1	kelch-like ech-associated protein 1
KEGG	kyoto encyclopedia of genes and genomes
LIP	labile iron pool
LOXL3	lysyl oxidase homolog 3; lysyl oxidase-like 3
LPCAT3	lysophospholipid acyltransferase 5 (uniprot);lysophosphatidylcholine acyltransferase 3 (other)
LTF	lactotransferrin
MACS	magnetic-activated cell sorting
MAP1LC3A	microtubule-associated proteins 1a/1b light chain 3a
MAP1LC3B	microtubule-associated proteins 1a/1b light chain 3b
MAP1LC3B2	microtubule-associated proteins 1a/1b light chain 3 beta 2
MAP1LC3BP1	homo sapiens microtubule associated protein 1 light chain 3 beta pseudogene 1 (mrna)
MAP1LC3C	microtubule-associated proteins 1a/1b light chain 3c
MCU	mitochondrial calcium uniporter
MRI	magnetic resonance imaging
MS	multiple sclerosis
MT1G	metallothionein-1g
MTF1	metal regulatory transcription factor 1
MUC1	mucin-1
MUFA	monounsaturated fatty acid
NCOA4	nuclear receptor coactivator 4
NFE2L1	endoplasmic reticulum membrane sensor nfe2l1
NFE2L2	nuclear factor e2-related factor 2
NFS1	cysteine desulfurase; nifs-like protein 1
NOS2	nitric oxide synthase, inducible
NOX1	nadph oxidase
NOX3	nadph oxidase 3
NOX4	nadph oxidase 4
NOX5	nadph oxidase 5
NQO1	nad(p)h dehydrogenase [quinone] 1
NTBI	non-tf-bound iron
PCBP1	poly(rc) binding protein 1
PCBP2	poly(rc) binding protein 2
PD	parkinson’s disease
PGD	6-phosphogluconate dehydrogenase, decarboxylating
PL-PUFA	phospholipid-polyunsaturated fatty acids
PLA2G4A	cytosolic phospholipase a2
PLA2G4C	cytosolic phospholipase a2 gamma
PLA2G6	85/88 kda calcium-independent phospholipase a2
PLA2G7	platelet-activating factor acetylhydrolase
PLIN2	perilipin-2
PRDX6	peroxiredoxin-6
PRKAA1	5'-amp-activated protein kinase catalytic subunit alpha-1
PRKAA2	5'-amp-activated protein kinase catalytic subunit alpha-2
PRKAB1	5'-amp-activated protein kinase subunit beta-1
PRKAB2	5'-amp-activated protein kinase subunit beta-2
PRKAG1	5'-amp-activated protein kinase subunit gamma-1
PRKAG2	5'-amp-activated protein kinase subunit gamma-2
PRKAG3	5'-amp-activated protein kinase subunit gamma-3
PRNP	major prion protein
PROM2	prominin-2
PTGS2	prostaglandin g/h synthase 2
PUFA	polyunsaturated fatty acids
PUFA-CoA	polyunsaturated fatty acids-coenzyme a
QSOX1	sulfhydryl oxidase 1
S	sulfur
SAT1	diamine acetyltransferase 1
SAT2	thialysine n-epsilon-acetyltransferase
SEC24B	protein transport protein sec24b
SESN2	sestrin-2
SLC11A2	natural resistance-associated macrophage protein 2; solute carrier family 11 member 2;
SLC1A5	neutral amino acid transporter b(0)
SLC25A28	solute carrier family 25 member 28; mitoferrin 2
SLC25A37	solute carrier family 25 member 37; mitoferrin 1
SLC2A1	solute carrier family 2 member 1; glucose transporter 1
SLC39A14	solute carrier family 39 member 8; metal cation symporter zip8
SLC39A7	solute carrier family 39 member 7; zinc transporter slc39a7
SLC39A8	solute carrier family 39 member 8; metal cation symporter zip8
SLC3A2	solute carrier family 3 member 2
SLC40A1	solute carrier family 30 member 1; ferroportin
SLC7A11	solute carrier family 7 member 11
SOD1	superoxide dismutase 1
SPMS	secondary progressive multiple sclerosis
SQLE	squalene monooxygenase
SQSTM1	sequestosome-1
STEAP3	metalloreductase steap3; six-transmembrane epithelial antigen of prostate 3
TBI	traumatic brain injury
TF	serotransferrin; transferrin
TFRC	transferrin receptor 1
TP53	cellular tumor antigen p53
VDAC2	voltage-dependent anion-selective channel protein 2
VDAC3	voltage-dependent anion-selective channel protein 3
ZFP36	mrna decay activator protein zfp36
γ-GC	γ-glutamylcysteine
